# Supplementary material for: A systematic review of international performance indicators and metrics relevant to UK general practice
Source: BMJ Open Qual. 2025 Oct 15;14(4):e003477. doi: 10.1136/bmjoq-2025-003477 (PMC12530429; doi:10.1136/bmjoq-2025-003477)
Supplement: online supplemental file 3 [file bmjoq-14-4-s003.xlsx]

## Sheet: Sheet1
Metrics and Indicators – quantitative and qualitative within the following framework domains:
(1a) Access to Primary Care Systems (e.g. answered calls, digital telephony, online access, access for those with communication difficulties, refused registrations) (1b) Access to Primary Care Clinical Services (e.g. avoidable appointments/”appropriate appointments”; access to longer appointments)	(2) Structured information gathering, Care Navigation and Triage 1 (e.g. patients directed to alternative (non-GP) services; patients directed to self-referral or digital self serve services; referrals to community pharmacist consultation service; access to signposting; social prescribing; peer support and outreach; care navigation/personalization/joined up care/continuity of care for people with…	(3) Managing Demand and Capacity (e.g. matching primary care resources to patient demand and prioritising care based on need, allocating staff roles appropriately to best meet patient needs, integrated working (integration of primary care with wider system), work planning to manage staff absences etc)	(4) Managing the Whole Practice Workload (i.e non-clinical requests and administration)	(5) Standard Actions and Outcomes (perceived administrative/management time savings; perceived clinical time savings; perceived cost savings; improvements to staff and/or patient experience (including reduction in complaints etc); improved care continuity; efficiency and/or productivity gains.	Other ? safety ?	Evidence based practice ?	Satisfaction
Accommodation "patient-focused on": Use of urgent appointments (1. Kringos, D. S., Boerma, W. G., Hutchinson, A., van der Zee, J., & Groenewegen, P. P. (2010). The breadth of primary care: a systematic literature review of its core dimensions. BMC Health Services Research, 10(1) // 2. Ansari, Z. (2007). A Review of Literature on Access to Primary Health Care. Australian Journal of Primary Health,…	Informational continuity of care (1. Kringos, D. S., Boerma, W. G., Hutchinson, A., van der Zee, J., & Groenewegen, P. P. (2010). The breadth of primary care: a systematic literature review of its core dimensions. BMC Health Services Research, 10(1) // 2. Engels Y, Campbell S, Dautzenberg M, van den HP, Brinkmann H, Szecsenyi J, et al: Developing a framework of, and quality indicators for, genera…	Non-health services (ethods. Newbury Park: SAGE Publications; 1990. // 3. Senderwoitz C, Solter C, Hainsworth G. Clinic assessment of youth friendly services: a tool for assessing and improving reproductive health services for youth. Watertown: Pathfinder International; 2002. 2 668 Non-health services Process Preventive All Effective Not Defined Youth development services, domestic violence 1. Ma…	Development of the primary care workforce (Kringos DS, Boerma WG, Hutchinson A, van der Zee 465 J, Groenewegen PP. The breadth of primary care: a systematic literature review of its core dimensions. 467 BMC Health Serv Res. 2010;10:65. Published 2010 Mar 13. doi:10.1186/1472-468 6963-10-65)	Up-to-date and confidential medical record keeping (Shield T, Campbell S, Rogers A, Worrall A, Chew-Graham C, Gask L. Quality indicators for primary care mental health services. Qual Saf Health Care 2003;12:100-6)	Quality of life (CVRS and SF-36) (1. Sans-Corrales, M. (2006). Family medicine attributes related to satisfaction, health and costs. Family Practice, 23(3), 308–316. // 2. Wasson JH, Sauvigne AE, Mogielnicki RP et al. Continuity of outpatient medical care in elderly men. A randomised trial. JAMA 1984; 252: 2413–2417. // 3. Hjortdahl P, Laerum P. Continuity of care in general practice: effect on p…	Bases clinical recommendations on national or local guidelines (1. James, D. H., Hatten, S., Roberts, D., & John, D. N. (2008). Identifying criteria for assessing the quality of medicines use review referral documentation by community pharmacists. International Journal of Pharmacy Practice, 16(6), 365–374. // 2Bellingham C. How to offer a medicines use review. Pharm J 2004;273:602. // 3. Campbell…	General satisfaction (1. Mazur, A., Brindis, C. D., & Decker, M. J. (2018). Assessing youth-friendly sexual and reproductive health services: a systematic review. BMC Health Services Research, 18(1). // 2. Mayeye FB, Lewis HA, Oguntibeju OO. An assessment of adolescent satisfaction with reproductive primary healthcare Services in the Eastern Cape Province, South Africa. W Indian Med J. 2010;59(3)…
Cumulative hospitalization days in patients with chronic conditions (Olry de Labry Lima, A., García Mochón, L., & Bermúdez Tamayo, C. (2017). Identificación de indicadores de resultado en salud en atención primaria. Una revisión de revisiones sistemáticas. Revista de Calidad Asistencial, 32(5), 278–288)	Communication centred on the patient (recorded interview and perception of the patient) 1. Sans-Corrales, M. (2006). Family medicine attributes related to satisfaction, health and costs. Family Practice, 23(3), 308–316. // 2. Wasson JH, Sauvigne AE, Mogielnicki RP et al. Continuity of outpatient medical care in elderly men. A randomised trial. JAMA 1984; 252: 2413–2417. // 3. Hjortdahl P, Laerum …			Allocative and productive efficiency (Kringos DS, Boerma WG, Hutchinson A, van der Zee 465 J, Groenewegen PP. The breadth of primary care: a systematic literature review of its core dimensions. 467 BMC Health Serv Res. 2010;10:65. Published 2010 Mar 13. doi:10.1186/1472-468 6963-10-65)	Questions on satisfaction, communication, personal relationship, awareness of problems and interest in the effects of the problem on personal and family quality of life (1. Sans-Corrales, M. (2006). Family medicine attributes related to satisfaction, health and costs. Family Practice, 23(3), 308–316. // 2. Wasson JH, Sauvigne AE, Mogielnicki RP et al. Continuity of outpatient medical care in elde…
Hospital care readmissions in patients with chronic conditions (Olry de Labry Lima, A., García Mochón, L., & Bermúdez Tamayo, C. (2017). Identificación de indicadores de resultado en salud en atención primaria. Una revisión de revisiones sistemáticas. Revista de Calidad Asistencial, 32(5), 278–288)	Differentiates appropriately between important and minor issues (1. James, D. H., Hatten, S., Roberts, D., & John, D. N. (2008). Identifying criteria for assessing the quality of medicines use review referral documentation by community pharmacists. International Journal of Pharmacy Practice, 16(6), 365–374. // 2Bellingham C. How to offer a medicines use review. Pharm J 2004;273:602. // 3. Campbel…			Appropriate technology in primary care (Kringos DS, Boerma WG, Hutchinson A, van der Zee 465 J, Groenewegen PP. The breadth of primary care: a systematic literature review of its core dimensions. 467 BMC Health Serv Res. 2010;10:65. Published 2010 Mar 13. doi:10.1186/1472-468 6963-10-65)	Endeavours to follow up the outcome of the medicines use review (1. James, D. H., Hatten, S., Roberts, D., & John, D. N. (2008). Identifying criteria for assessing the quality of medicines use review referral documentation by community pharmacists. International Journal of Pharmacy Practice, 16(6), 365–374. // 2Bellingham C. How to offer a medicines use review. Pharm J 2004;273:602. // 3. Campbel…
Urgency care use by patients with chronic conditions (Olry de Labry Lima, A., García Mochón, L., & Bermúdez Tamayo, C. (2017). Identificación de indicadores de resultado en salud en atención primaria. Una revisión de revisiones sistemáticas. Revista de Calidad Asistencial, 32(5), 278–288)	Does not raise patient expectations that recommendations will be implemented (1. James, D. H., Hatten, S., Roberts, D., & John, D. N. (2008). Identifying criteria for assessing the quality of medicines use review referral documentation by community pharmacists. International Journal of Pharmacy Practice, 16(6), 365–374. // 2Bellingham C. How to offer a medicines use review. Pharm J 2004;273:602. …	Availability of primary care services (Kringos DS, Boerma WG, Hutchinson A, van der Zee 465 J, Groenewegen PP. The breadth of primary care: a systematic literature review of its core dimensions. 467 BMC Health Serv Res. 2010;10:65. Published 2010 Mar 13. doi:10.1186/1472-468 6963-10-65)		Education and retention (Kringos DS, Boerma WG, Hutchinson A, van der Zee 465 J, Groenewegen PP. The breadth of primary care: a systematic literature review of its core dimensions. 467 BMC Health Serv Res. 2010;10:65. Published 2010 Mar 13. doi:10.1186/1472-468 6963-10-65)	Reduction in relative risk (1. Sans-Corrales, M. (2006). Family medicine attributes related to satisfaction, health and costs. Family Practice, 23(3), 308–316. // 2. Wasson JH, Sauvigne AE, Mogielnicki RP et al. Continuity of outpatient medical care in elderly men. A randomised trial. JAMA 1984; 252: 2413–2417. // 3. Hjortdahl P, Laerum P. Continuity of care in general practice: effect on patient…
Accommodation "patient-focused on": How early and how late a surgery opened for patient appointment (1. Kringos, D. S., Boerma, W. G., Hutchinson, A., van der Zee, J., & Groenewegen, P. P. (2010). The breadth of primary care: a systematic literature review of its core dimensions. BMC Health Services Research, 10(1) // 2. Ansari, Z. (2007). A Review of Literature on Access to Primary Health Care. …	Coordination of Care (1. Kringos, D. S., Boerma, W. G., Hutchinson, A., van der Zee, J., & Groenewegen, P. P. (2010). The breadth of primary care: a systematic literature review of its core dimensions. BMC Health Services Research, 10(1) //)	First contact for common health problems (Kringos DS, Boerma WG, Hutchinson A, van der Zee 465 J, Groenewegen PP. The breadth of primary care: a systematic literature review of its core dimensions. 467 BMC Health Serv Res. 2010;10:65. Published 2010 Mar 13. doi:10.1186/1472-468 6963-10-65)		Efficiency in performance of primary care workforce (Kringos DS, Boerma WG, Hutchinson A, van der Zee 465 J, Groenewegen PP. The breadth of primary care: a systematic literature review of its core dimensions. 467 BMC Health Serv Res. 2010;10:65. Published 2010 Mar 13. doi:10.1186/1472-468 6963-10-65)	Resolution capacity (1. Sans-Corrales, M. (2006). Family medicine attributes related to satisfaction, health and costs. Family Practice, 23(3), 308–316. // 2. Wasson JH, Sauvigne AE, Mogielnicki RP et al. Continuity of outpatient medical care in elderly men. A randomised trial. JAMA 1984; 252: 2413–2417. // 3. Hjortdahl P, Laerum P. Continuity of care in general practice: effect on patient satisf…		Patient satisfaction with the family physician/specialist coordination of care (1. Kringos, D. S., Boerma, W. G., Hutchinson, A., van der Zee, J., & Groenewegen, P. P. (2010). The breadth of primary care: a systematic literature review of its core dimensions. BMC Health Services Research, 10(1) // Gene-Badia J, Ascaso C, Escaramis-Babiano G, Sampietro-Colom L, Catalan- Ramos A, Sans-Corrales M, e…
Accommodation "patient-focused on": Out-of-hours service (1. Kringos, D. S., Boerma, W. G., Hutchinson, A., van der Zee, J., & Groenewegen, P. P. (2010). The breadth of primary care: a systematic literature review of its core dimensions. BMC Health Services Research, 10(1) // 2. Ansari, Z. (2007). A Review of Literature on Access to Primary Health Care. Australian Journal of Primary Health, 13(2)…	Patient compliance to advice given to seek emergency care (1. Lake R, Georgiou A, Li J, et al. The quality, safety and governance of telephone triage and advice services - an overview of evidence from systematic reviews. BMC Health Serv Res. 2017;17(1):614. Published 2017 Aug 30. doi:10.1186/s12913-017-2564-x // 2. Purc-Stephenson RJ, Thrasher C. Patient compliance with telephone triage recommend…	Gatekeeping system (Kringos DS, Boerma WG, Hutchinson A, van der Zee 465 J, Groenewegen PP. The breadth of primary care: a systematic literature review of its core dimensions. 467 BMC Health Serv Res. 2010;10:65. Published 2010 Mar 13. doi:10.1186/1472-468 6963-10-65)		Employment status of primary care workforce (Kringos DS, Boerma WG, Hutchinson A, van der Zee 465 J, Groenewegen PP. The breadth of primary care: a systematic literature review of its core dimensions. 467 BMC Health Serv Res. 2010;10:65. Published 2010 Mar 13. doi:10.1186/1472-468 6963-10-65)
Accommodation "patient-focused on": Practice-based triage services (1. Kringos, D. S., Boerma, W. G., Hutchinson, A., van der Zee, J., & Groenewegen, P. P. (2010). The breadth of primary care: a systematic literature review of its core dimensions. BMC Health Services Research, 10(1) // 2. Ansari, Z. (2007). A Review of Literature on Access to Primary Health Care. Australian Journal of Primary Hea…	Patient compliance to advice given to seek GP (1. Lake R, Georgiou A, Li J, et al. The quality, safety and governance of telephone triage and advice services - an overview of evidence from systematic reviews. BMC Health Serv Res. 2017;17(1):614. Published 2017 Aug 30. doi:10.1186/s12913-017-2564-x // 2. Purc-Stephenson RJ, Thrasher C. Patient compliance with telephone triage recommendations: a me…	Skill-mix of primary care providers (Kringos DS, Boerma WG, Hutchinson A, van der Zee 465 J, Groenewegen PP. The breadth of primary care: a systematic literature review of its core dimensions. 467 BMC Health Serv Res. 2010;10:65. Published 2010 Mar 13. doi:10.1186/1472-468 6963-10-65)		Primary care practice and team structure (Kringos DS, Boerma WG, Hutchinson A, van der Zee 465 J, Groenewegen PP. The breadth of primary care: a systematic literature review of its core dimensions. 467 BMC Health Serv Res. 2010;10:65. Published 2010 Mar 13. doi:10.1186/1472-468 6963-10-65)
Acceptability: Patient Satisfaction (1. Kringos, D. S., Boerma, W. G., Hutchinson, A., van der Zee, J., & Groenewegen, P. P. (2010). The breadth of primary care: a systematic literature review of its core dimensions. BMC Health Services Research, 10(1) // 2. Ansari, Z. (2007). A Review of Literature on Access to Primary Health Care. Australian Journal of Primary Health, 13(2), 80)	Equality in access (Kringos DS, Boerma WG, Hutchinson A, van der Zee 465 J, Groenewegen PP. The breadth of primary care: a systematic literature review of its core dimensions. 467 BMC Health Serv Res. 2010;10:65. Published 2010 Mar 13. doi:10.1186/1472-468 6963-10-65)	Utilisation of primary care services (Kringos DS, Boerma WG, Hutchinson A, van der Zee 465 J, Groenewegen PP. The breadth of primary care: a systematic literature review of its core dimensions. 467 BMC Health Serv Res. 2010;10:65. Published 2010 Mar 13. doi:10.1186/1472-468 6963-10-65)		Profile of primary care workforce (Kringos DS, Boerma WG, Hutchinson A, van der Zee 465 J, Groenewegen PP. The breadth of primary care: a systematic literature review of its core dimensions. 467 BMC Health Serv Res. 2010;10:65. Published 2010 Mar 13. doi:10.1186/1472-468 6963-10-65)
GPAS questionnaire (waiting-list time for an appointment with a specific doctor, or any doctor; waiting time spent in the consulting room) (1. Sans-Corrales, M. (2006). Family medicine attributes related to satisfaction, health and costs. Family Practice, 23(3), 308–316. // 2. Wasson JH, Sauvigne AE, Mogielnicki RP et al. Continuity of outpatient medical care in elderly men. A randomised trial. J…				Quality management infrastructure in primary care (Kringos DS, Boerma WG, Hutchinson A, van der Zee 465 J, Groenewegen PP. The breadth of primary care: a systematic literature review of its core dimensions. 467 BMC Health Serv Res. 2010;10:65. Published 2010 Mar 13. doi:10.1186/1472-468 6963-10-65)
Indicator of continuity in the process (index of modified continuity) and of continuity in the outcomes (acute problems, chronic, prevention and psychosocial)(1. Sans-Corrales, M. (2006). Family medicine attributes related to satisfaction, health and costs. Family Practice, 23(3), 308–316. // 2. Wasson JH, Sauvigne AE, Mogielnicki RP et al. Continuity of outpatient medical care in elderly men. A …				Recognition and responsibilities (Kringos DS, Boerma WG, Hutchinson A, van der Zee 465 J, Groenewegen PP. The breadth of primary care: a systematic literature review of its core dimensions. 467 BMC Health Serv Res. 2010;10:65. Published 2010 Mar 13. doi:10.1186/1472-468 6963-10-65)
MAAS-global Questionnaire (Quality of communication (MAAS-global Questionnaire), satisfaction (EVA-PAT Questionnaire) and consultation time) (1. Sans-Corrales, M. (2006). Family medicine attributes related to satisfaction, health and costs. Family Practice, 23(3), 308–316. // 2. Wasson JH, Sauvigne AE, Mogielnicki RP et al. Continuity of outpatient medical care in elderly men. A randomised trial.…
Accommodation "patient-focused on": Home visits (1. Kringos, D. S., Boerma, W. G., Hutchinson, A., van der Zee, J., & Groenewegen, P. P. (2010). The breadth of primary care: a systematic literature review of its core dimensions. BMC Health Services Research, 10(1) // 2. Ansari, Z. (2007). A Review of Literature on Access to Primary Health Care. Australian Journal of Primary Health, 13(2), 80)
Percentage of calls able to be handled with telephone advice alone (1. Lake R, Georgiou A, Li J, et al. The quality, safety and governance of telephone triage and advice services - an overview of evidence from systematic reviews. BMC Health Serv Res. 2017;17(1):614. Published 2017 Aug 30. doi:10.1186/s12913-017-2564-x)
Availability of telephone triage and advice services (1. Lake R, Georgiou A, Li J, et al. The quality, safety and governance of telephone triage and advice services - an overview of evidence from systematic reviews. BMC Health Serv Res. 2017;17(1):614. Published 2017 Aug 30. doi:10.1186/s12913-017-2564-x)
Patient satisfaction of telephone triage and advice services (1. Lake R, Georgiou A, Li J, et al. The quality, safety and governance of telephone triage and advice services - an overview of evidence from systematic reviews. BMC Health Serv Res. 2017;17(1):614. Published 2017 Aug 30. doi:10.1186/s12913-017-2564-x // 2. Leibowitz R, Day S, Dunt D. A systematic review of the effect of different mode…
